# Supplementary material for: A Novel Biplex Onchocerca volvulus Rapid Diagnostic Test Evaluated Among 3- to 9-Year-Old Children in Maridi, South Sudan
Source: Diagnostics (Basel). 2025 Feb 26;15(5):563. doi: 10.3390/diagnostics15050563 (PMC11898602; doi:10.3390/diagnostics15050563)
Supplement: Supplementary file 1 [file diagnostics-15-00563-s001.zip]

Archive with 1 entries (1 files):
- diagnostics-3446309-supplementary.pdf
